# Supplementary material for: Potential Benefits of Dietary Plant Compounds on Normal and Tumor Brain Cells in Humans: In Silico and In Vitro Approaches
Source: Int J Mol Sci. 2023 Apr 17;24(8):7404. doi: 10.3390/ijms24087404 (PMC10139435; doi:10.3390/ijms24087404)
Supplement: Supplementary file 1 [file ijms-24-07404-s001.zip]

Archive with 1 entries (1 files):
- ijms-2311964-supplementary.pdf
